# Supplementary material for: Longitudinal variation in resilient psychosocial functioning is associated with ongoing cortical myelination and functional reorganization during adolescence
Source: Nat Commun. 2024 Jul 29;15:6283. doi: 10.1038/s41467-024-50292-2 (PMC11286871; doi:10.1038/s41467-024-50292-2)
Supplement: Supplementary file 4 — Source Data [file 41467_2024_50292_MOESM4_ESM.xlsx]

## Sheet: Fig1Bi
Mean delta-MT	Delta-MT STD
9.08577	36.1083
8.44925	46.1613
5.37222	56.6913
6.34875	30.4974
5.45669	33.0362
7.80288	37.0275
7.73208	49.7356
7.73896	46.219
10.6287	63.7091
8.63395	44.0927
11.5794	47.7996
5.17989	43.7954
4.16027	39.8468
10.418	47.896
9.91043	41.619
8.03254	46.9958
10.42	45.0526
10.9744	41.7808
12.3929	50.1073
11.039	51.2325
8.16548	48.8478
11.2105	57.7608
6.9655	40.0362
12.2467	46.166
11.2091	36.3862
7.14896	42.4924
11.1234	36.6795
9.90375	38.5132
9.44119	42.0277
9.99494	35.4751
11.2792	41.9412
11.6492	42.7947
10.6779	41.4592
9.30212	37.8256
10.0838	38.4128
7.31618	73.0261
10.8145	41.0824
11.554	37.8084
7.8963	50.9994
11.5777	40.4741
11.0598	42.832
7.57925	45.7496
11.2899	39.9817
6.06541	46.2874
7.34123	38.162
9.57782	42.3716
9.34371	47.0634
6.45491	53.7589
8.16972	49.1984
9.97224	45.4638
1.79279	55.5008
8.53127	46.3672
9.94014	35.5886
6.19049	57.1973
9.05111	44.054
5.72492	41.812
10.7726	45.1039
14.8316	59.1996
13.6204	47.5388
14.8767	44.5551
26.1226	86.1855
15.1427	51.7669
14.1562	46.3628
22.6265	77.4236
24.2333	85.9509
22.0522	85.8581
6.36692	43.4921
12.6745	40.5328
14.7029	48.1406
2.76304	44.5814
8.01827	43.0388
17.3163	66.3758
10.0498	42.266
12.2187	42.0718
11.9759	51.0921
9.17559	58.42
20.1521	69.7825
8.45518	36.7986
8.55586	44.7072
10.8983	46.3015
6.18346	43.6636
9.73665	42.293
7.20285	44.0101
10.5547	39.7866
12.3345	59.3528
11.034	45.2746
12.482	46.2909
22.6719	107.354
18.7607	82.5341
18.9937	111.747
20.563	88.6921
22.3724	84.5195
25.9267	81.1173
18.5641	77.9146
9.72959	36.0303
10.4326	37.8778
8.86307	48.6691
6.75812	47.6935
7.83128	39.0723
7.09348	34.1443
11.0998	41.0857
10.8505	46.8595
14.8731	53.4637
14.0189	36.2433
12.9257	35.3976
6.77286	49.7013
8.09564	46.8343
12.197	55.9601
4.19515	56.3843
15.0872	90.2343
12.6265	57.3051
10.3757	61.2076
8.29734	48.9686
7.8857	67.2044
7.29453	50.4996
8.25399	34.0328
12.9266	36.7915
7.83868	59.4802
4.28836	53.7061
3.83816	49.189
14.4507	49.2163
17.7809	58.5678
11.9145	55.5786
14.5143	46.6097
12.2272	40.9939
8.24729	65.5839
15.9195	54.4896
13.1026	47.1246
15.3722	41.3356
13.9817	44.4074
14.9511	52.8164
10.0756	42.4358
8.22474	29.921
14.6584	37.6103
17.5024	44.5507
14.6611	42.1898
4.24889	35.3117
8.00604	37.0532
10.4539	35.1003
11.034	39.8247
8.7243	50.8977
8.06568	34.6316
6.56161	44.3831
10.6994	37.4454
6.76003	34.9252
8.386	32.181
7.75921	31.6307
5.77691	32.8113
7.76161	31.7605
10.5123	31.8869
7.44574	36.5011
2.85292	59.21
7.24024	61.2347
9.37658	43.1759
16.2496	71.989
4.15226	45.5552
8.51909	37.5127
6.51687	42.6539
5.27491	48.5778
8.35314	58.6993
11.0694	35.8066
10.9512	38.7265
11.2916	50.0316
14.2749	80.0527
32.1218	94.9221
12.401	66.6314
9.24415	54.2676
8.70129	45.3533
18.4276	61.3539
17.7221	68.9866
6.64318	51.6888
20.5347	60.5028
16.6771	47.9724
13.1953	41.3582
11.7817	42.0752
10.3652	48.3062
11.4355	40.8272
11.6649	58.522
16.4196	51.8067
18.7362	67.9826
6.10024	34.4937
8.17389	41.3241
7.19645	50.1152
5.32469	29.2787
4.59609	31.4718
6.39307	31.7685
9.83011	45.7486
7.07812	49.3806
11.7672	69.3911
9.49191	43.0437
14.1232	52.7976
6.40058	44.3719
0.373093	37.7631
11.8382	48.696
8.66723	36.8598
4.7769	51.9312
5.75659	41.9467
8.78791	42.5404
10.4547	39.2224
8.821	51.5968
5.22251	45.7277
5.85647	46.3065
5.18075	36.8126
13.5933	50.0556
8.65584	38.3475
6.66738	48.9478
11.1492	38.8419
9.21954	42.6513
9.78689	44.9727
10.4365	36.7668
12.9183	40.7291
11.9668	41.3594
11.3834	46.5869
10.9316	36.1516
10.1992	37.3741
5.35539	58.1921
12.5154	38.5235
11.6343	35.6295
5.28272	53.0253
12.8025	42.0342
15.3156	44.6271
7.43557	49.4722
11.4596	43.5704
8.10673	47.3775
7.35981	37.0786
8.51323	43.3498
5.51499	45.7865
6.84595	43.4336
7.09049	46.3471
5.12631	45.5979
1.28321	54.9339
9.26672	49.4391
7.45389	37.9616
5.84937	61.6288
9.39373	48.2048
4.47201	44.6936
12.4101	42.9873
15.6988	53.4191
12.6682	47.4164
14.5046	44.8155
16.3151	72.9339
14.4269	48.8734
12.4958	46.1862
17.7863	64.7974
19.2937	84.7497
21.6035	77.8197
6.82878	41.9211
14.2283	41.5671
13.6015	48.9613
8.71962	42.1899
12.7576	45.2209
17.7683	75.0713
13.0563	41.814
12.7296	46.2055
15.1475	53.539
15.8168	54.6453
17.0973	74.7784
11.4992	42.3622
10.6975	49.0799
15.5299	44.6458
12.574	48.5582
15.1266	55.7537
13.5696	49.6621
11.2946	44.6269
16.2631	65.271
13.8369	47.9082
12.1457	48.5169
20.9186	89.4272
25.1035	100.941
15.5175	100.196
19.0071	93.5086
18.6938	75.1692
22.0182	102.085
24.9892	72.9
6.32923	43.9904
11.478	37.9022
10.7182	50.1599
8.75096	44.1756
13.1878	41.2057
11.682	40.1161
12.9542	36.6324
11.5586	41.3946
11.1212	53.6595
13.2609	38.7965
13.0617	34.0633
15.1367	42.7371
12.4652	51.9567
16.979	46.8495
16.1357	58.5983
29.4303	103.947
18.1112	49.8402
23.4767	59.8612
15.196	44.8999
14.7789	53.726
13.95	46.1638
8.88891	41.7371
9.35874	34.7724
2.5515	61.8938
5.2734	56.8949
6.38977	50.897
10.7893	49.9406
15.5931	52.3481
14.8904	58.3647
12.7253	44.2731
11.2991	39.1458
13.1626	74.228
11.3986	49.6832
19.2565	50.7669
12.8677	38.4857
12.7427	39.8151
10.5711	50.0284
11.2109	51.8144
7.52932	29.0925
9.21254	38.1897
17.2616	42.3563
9.42363	47.3163
4.40213	33.3766
4.36816	35.3202
8.02686	28.9569
4.38669	33.8753
9.48397	35.1326
9.46577	33.4248
5.04598	34.5323
8.25951	37.0061
9.0044	34.3195
7.95166	36.748
8.25167	35.9968
6.58666	36.927
6.62067	33.2217
7.65848	30.9922
5.16337	36.4541
0.189723	55.2105
10.7224	55.005
9.78574	43.2282
17.0733	68.0725
4.55071	46.2749
4.08057	40.2889
6.1099	33.8712
4.32773	46.9219
15.1627	56.7273
13.3735	38.9662
10.4795	44.2389
7.97017	50.2965
12.054	83.1609
24.0561	103.634
22.2175	63.7408
13.6392	50.3256
10.4601	37.7538
20.6402	56.1312
19.0846	70.2278
17.2482	60.7442
14.6006	58.9385
16.3299	46.037
12.8313	42.4276
11.2635	42.5346
12.7206	48.9307
12.5781	43.8418
13.3547	56.4584
15.156	47.179
15.4975	61.5071

## Sheet: Fig1Bii
tp1_under_17	tp2_under_17	tp1_17_to_21	tp2_17_to_21	tp1_older_21	tp2_older_21
833.447	828.721	838.714	858.192	897.917	867.391
815.325	836.577	867.246	852.408	855.532	880.626
848.583	864.412	854.444	837.249	859.757	840.266
847.529	856	869.846	867.083	839.239	867.33
859.308	833.716	836.581	862.029	896.395	863.657
842.586	839.439	849.882	836.151	832.563	833.929
849.559	845.319	836.855	824.757	848.227	896.648
822.668	857.38	835.019	825.812	810.334	848.018
843.399	840.039	828.698	851.712	850.201	903.375
820.841	854.231	861.696	841.541	844.545	846.133
822.247	843.356	833.466	851.241	892.155	889.82
788.621	797.65	873.29	956.154	862.567	869.001
818.663	829.043	851.393	850.055	847.464	834.243
810.056	833.385	846.382	862.988	854.829	859.419
844.478	937.22	868.748	851.784	885.914	857.74
814.935	825.562	836.716	842.55	828.11	847.625
870.854	874.386	843.438	834.7	886.577	877.297
876.758	900.006	821.888	838.002	909.593	890.762
764.051	813.598	829.238	842.68	847.145	845.619
876.567	889.451	816.38	844.032	852.374	874.136
832.055	867.032	821.498	917.157	843.838	876.548
850.384	864.353	863.937	836.811	859.048	868.51
824.121	839.387	858.533	879.501	859.406	859.313
807.68	837.983	813.071	836.005	871.318	868.759
826.068	842.018	861.652	885.136	850.552	856.135
847.711	830.502	857.814	794.117	858.766	876.981
832.702	844.849	837.809	807.314	824.136	832.992
821.415	790.881	813.311	850.406	854.49	845.78
840.443	876.319	848.356	840.306	860.568	835.038
828.368	843.166	823.314	879.544	886.149	898.847
883.472	850.171	852.459	848.172	852.218	912.989
813.144	826.307	827.9	846.151	875.373	867.505
845.246	816.933	813.495	834.818	877.422	866.082
782.227	844.509	860.069	887.185	832.244	840.809
868.654	865.081	864.837	843.575	848.411	875.729
846.482	858.991	843.022	883.06	877.568	868.7
823.576	836.817	824.525	814.4	797.993	844.128
821.606	821.92	842.351	849.078	795.662	777.202
814.592	871.189	816.408	829.877	851.936	869.886
834.203	850.329	869.306	842.934	848.735	847.125
857.402	821.516	854.266	858.452	847.587	813.65
830.717	857.32	867.261	873.29	800.002	872.512
850.075	866.142	910.806	898.603	917.479	852.734
804.78	828.119	845.422	861.591	837.418	827.922
820.641	855.561	839.694	957.15	870.895	867.542
841.523	839.357	842.469	872.164	845.432	879.67
853.609	873.831	853.941	863.886	869.85	854.846
845.116	864.659	857.829	823.198	862.482	890.277
862.316	837.061	833.441	854.657	872.514	904.67
827.291	845.787	839.383	827.646	813.805	853.136
820.021	896.472	839.045	806.457	833.961	832.174
808.125	878.919	842.304	855.744	843.009	873.599
812.678	824.302	845.712	877.32	876.753	893.074
825.916	863.629	851.328	871.555
802.768	869.756	864.719	827.607
866.183	841.724	840.302	867.78
846.48	880.435	796.179	864.489
		832.336	861.564
		839.406	864.499
		836.983	853.055
		831.289	836.8
			874.306
			852.587
			837.823
			945.206
			897.806
			823.775
			877.929
			865.874
			873.502
			897.936
			824.557
			880.238
			869.775
			837.787
			830.859
			853.848
			847.428
			888.251
			881.42
			882.314
			850.599
			853.823
			868.848
			891.591
			834.967
			847.678
			854.755
			876.483

## Sheet: Fig1Biii
age_under_17_mean	17_to_21_mean	older_than_21_mean	age_under_17_std	17_to_21_std	older_than_21_std
18.6872	17.6145	8.4612	31.3787	37.6798	33.8901
19.4858	18.8379	8.8671	33.7134	37.6621	32.2945
19.5075	18.8805	8.9969	34.1397	37.0248	30.6996
18.8918	18.0287	8.7753	32.4139	35.2592	29.0228
17.8135	16.6275	8.3336	29.4395	32.8619	27.4124
16.7263	15.0335	7.6728	26.2842	30.6463	25.9674
15.4473	13.6086	6.7922	24.0276	29.0029	24.91
14.0928	12.564	5.7689	22.7836	28.1856	23.8173
12.5943	11.9804	4.6068	22.9918	28.0875	22.7512
10.3597	11.7075	3.3171	26.0697	29.8244	22.7168

## Sheet: Fig2Ai
ROI	MT effect unthresholded	significant after MCC	p_2_sided_positive_tail	p_2_sided_negative_tail		Line plot
'L_V1'	0.506149	0	0.3027	0.6973		TP1	TP2	MT_TP1	MT_TP2
'L_MST'	-0.629804	0	0.7283	0.2717		-0.27	0.27	746.347	836.66
'L_V6'	1.87332	0	0.0298	0.9702		-0.9	0.9	802.404	817.119
'L_V2'	-0.438196	0	0.6678	0.3322		-0.93	0.93	814.662	828.838
'L_V3'	0.756441	0	0.2272	0.7728		-0.5	0.5	885.857	846.183
'L_V4'	0.133553	0	0.4444	0.5556		-0.575	0.575	794.949	835.2
'L_V8'	-1.43888	0	0.9193	0.0807		-0.555	0.555	812.589	748.611
'L_4'	-0.145025	0	0.5585	0.4415		-0.59	0.59	742.082	843.96
'L_3b'	2.04243	0	0.0217	0.9783		-0.49	0.49	831.747	838.144
'L_FEF'	1.2029	0	0.1151	0.8849		-0.735	0.735	854.13	1027.65
'L_PEF'	1.06163	0	0.1412	0.8588		-0.53	0.53	808.052	829.378
'L_55b'	-0.175013	0	0.5754	0.4246		-0.575	0.575	821.987	802.886
'L_V3A'	0.849606	0	0.197	0.803		-0.545	0.545	848.355	838.386
'L_RSC'	-1.47584	0	0.9293	0.0707		-0.575	0.575	851.403	836.51
'L_POS2'	-2.20335	0	0.9856	0.0144		-0.51	0.51	836.036	820.781
'L_V7'	-1.4318	0	0.9228	0.0772		-0.29	0.29	816.514	824.658
'L_IPS1'	0.395076	0	0.343	0.657		-0.535	0.535	793.08	823.488
'L_FFC'	-1.25059	0	0.8921	0.1079		-0.82	0.82	832	832.258
'L_V3B'	2.44807	0	0.0083	0.9917		-0.54	0.54	752.388	843.661
'L_LO1'	0.870479	0	0.1885	0.8115		-0.555	0.555	827.541	768.148
'L_LO2'	-0.275749	0	0.6131	0.3869		-1.11	1.11	794.368	808.513
'L_PIT'	0.687714	0	0.2423	0.7577		-1.165	1.165	875.947	907.723
'L_MT'	-1.10439	0	0.8678	0.1322		-0.785	0.785	798.273	677.093
'L_A1'	0.454109	0	0.3305	0.6695		-0.715	0.715	870.223	846.052
'L_PSL'	1.69898	0	0.0446	0.9554		-0.75	0.75	841.64	833.118
'L_SFL'	0.252963	0	0.4062	0.5938		-0.94	0.94	821.447	824.987
'L_PCV'	-1.66068	0	0.9493	0.0507		-0.575	0.575	810.838	837.647
'L_STV'	-0.357716	0	0.6491	0.3509		-0.66	0.66	810.814	890.97
'L_7Pm'	0.300662	0	0.3788	0.6212		-0.87	0.87	864.637	791.965
'L_7m'	-0.598133	0	0.7266	0.2734		-0.585	0.585	798.009	864.966
'L_POS1'	-1.48979	0	0.9343	0.0657		-0.525	0.525	848.811	834.429
'L_23d'	0.431336	0	0.3307	0.6693		-0.535	0.535	780.052	807.643
'L_v23ab'	-0.103049	0	0.5424	0.4576		-1.06	1.06	891.319	1009.9
'L_d23ab'	-0.727821	0	0.7617	0.2383		-1.04	1.04	865.04	837.837
'L_31pv'	-0.97774	0	0.8323	0.1677		-0.535	0.535	857.11	855.355
'L_5m'	-2.09083	0	0.9824	0.0176		-0.545	0.545	791.399	802.365
'L_5mv'	-0.737768	0	0.7771	0.2229		-0.89	0.89	764.73	883.719
'L_23c'	1.58533	0	0.0558	0.9442		-0.595	0.595	885.899	840.938
'L_5L'	0.660904	0	0.2565	0.7435		-0.555	0.555	818.317	895.053
'L_24dd'	0.0829651	0	0.4695	0.5305		-1.11	1.11	882.119	842.058
'L_24dv'	0.539964	0	0.2956	0.7044		-0.575	0.575	808.502	1027.65
'L_7AL'	0.362216	0	0.3556	0.6444		-0.535	0.535	846.085	856.381
'L_SCEF'	-0.116471	0	0.5465	0.4535		-0.515	0.515	841.955	832.432
'L_6ma'	1.12829	0	0.1315	0.8685		-0.76	0.76	775.393	840.862
'L_7Am'	-0.499864	0	0.6903	0.3097		-0.995	0.995	777.603	822.291
'L_7PL'	-0.202965	0	0.5815	0.4185		-0.535	0.535	795.561	819.584
'L_7PC'	0.295945	0	0.382	0.618		-0.575	0.575	824.695	790.367
'L_LIPv'	-2.42051	0	0.9926	0.0074		-0.68	0.68	756.369	775.776
'L_VIP'	-1.71086	0	0.9563	0.0437		-0.6	0.6	794.018	836.607
'L_MIP'	-0.644475	0	0.747	0.253		-0.575	0.575	789.114	827.664
'L_1'	0.115898	0	0.4554	0.5446		-0.555	0.555	834.084	797.247
'L_2'	-0.752911	0	0.7778	0.2222		-0.605	0.605	851.77	851.851
'L_3a'	2.01802	0	0.0219	0.9781		-0.735	0.735	767.412	865.001
'L_6d'	1.45646	0	0.0727	0.9273		-0.8	0.8	830.887	824.459
'L_6mp'	2.35638	0	0.0107	0.9893		-0.56	0.56	810.23	893.452
'L_6v'	0.231577	0	0.4081	0.5919		-0.255	0.255	804.898	838.349
'L_p24pr'	0.541787	0	0.2887	0.7113		-1.005	1.005	826.447	874.153
'L_33pr'	-0.164094	0	0.5719	0.4281		-0.77	0.77	815.418	812.895
'L_a24pr'	0.943384	0	0.1779	0.8221		-0.61	0.61	822.515	823.829
'L_p32pr'	0.062932	0	0.4824	0.5176		-0.5	0.5	827.288	938.099
'L_a24'	1.64438	0	0.0518	0.9482		-0.6	0.6	835.061	999.306
'L_d32'	0.992528	0	0.1605	0.8395		-0.56	0.56	807.474	826.082
'L_8BM'	0.427315	0	0.3328	0.6672		-0.815	0.815	688.584	781.672
'L_p32'	1.27668	0	0.1024	0.8976		-0.905	0.905	843.484	826.619
'L_10r'	2.30594	0	0.0117	0.9883		-0.26	0.26	775.854	848.529
'L_47m'	1.53117	0	0.0705	0.9295		-0.7	0.7	776.424	786.166
'L_8Av'	1.05772	0	0.1459	0.8541		-0.59	0.59	803.088	831.334
'L_8Ad'	0.987405	0	0.1574	0.8426		-0.675	0.675	920.883	851.396
'L_9m'	1.81802	0	0.0392	0.9608		-0.685	0.685	786.691	867.274
'L_8BL'	0.260356	0	0.3992	0.6008		-0.505	0.505	786.544	774.987
'L_9p'	1.99636	0	0.0236	0.9764		-0.78	0.78	797.913	799.164
'L_10d'	1.57067	0	0.0622	0.9378		-0.77	0.77	785.78	822.809
'L_8C'	0.891427	0	0.1838	0.8162		-1.1	1.1	894.264	896.143
'L_44'	0.621954	0	0.2653	0.7347		-0.52	0.52	817.495	866.605
'L_45'	1.4666	0	0.073	0.927		-0.51	0.51	775.349	761.937
'L_47l'	1.0831	0	0.1435	0.8565		-0.27	0.27	847.228	845.257
'L_a47r'	3.49486	1	0.0003	0.9997		-0.765	0.765	804.951	824.718
'L_6r'	0.918095	0	0.1749	0.8251		-0.545	0.545	804.645	803.099
'L_IFJa'	1.03375	0	0.1474	0.8526		-0.82	0.82	812.6	869.989
'L_IFJp'	0.920749	0	0.1759	0.8241		-0.675	0.675	822.379	786.497
'L_IFSp'	0.831634	0	0.2057	0.7943		-0.725	0.725	867.441	896.565
'L_IFSa'	1.83772	0	0.0343	0.9657		-0.765	0.765	834.027	858.606
'L_p9-46v'	1.70551	0	0.046	0.954		-0.815	0.815	836.864	845.356
'L_46'	2.16263	0	0.0156	0.9844		-0.56	0.56	853.528	827.25
'L_a9-46v'	4.46667	1	0	1		-0.575	0.575	852.366	809.922
'L_9-46d'	2.66429	0	0.0038	0.9962		-0.54	0.54	925.539	806.081
'L_9a'	3.86995	1	0	1		-0.855	0.855	865.477	851.315
'L_10v'	3.28575	1	0.0008	0.9992		-0.575	0.575	781.485	929.012
'L_a10p'	1.96008	0	0.0267	0.9733		-0.535	0.535	861.24	1019.14
'L_10pp'	3.20722	1	0.0007	0.9993		-0.53	0.53	874.522	925.344
'L_11l'	3.63551	1	0.0002	0.9998		-0.515	0.515	772.622	732.73
'L_13l'	3.29311	1	0.0008	0.9992		-0.85	0.85	794.13	805.499
'L_OFC'	3.74384	1	0.0001	0.9999		-0.52	0.52	863.534	784.512
'L_47s'	3.20828	0	0.0016	0.9984		-0.58	0.58	932.689	844.481
'L_LIPd'	-0.54877	0	0.7106	0.2894		-0.565	0.565	832.411	820.012
'L_6a'	1.76396	0	0.0393	0.9607		-0.77	0.77	785.229	794.072
'L_i6-8'	0.520003	0	0.2986	0.7014		-0.525	0.525	797.905	826.422
'L_s6-8'	0.277902	0	0.3938	0.6062		-0.635	0.635	777.864	859.261
'L_43'	0.0412656	0	0.4846	0.5154		-0.62	0.62	840.247	822.991
'L_OP4'	1.05294	0	0.1478	0.8522		-0.535	0.535	903.852	868.64
'L_OP1'	0.0198733	0	0.4976	0.5024		-0.61	0.61	793.89	859.687
'L_OP2-3'	-0.731557	0	0.7761	0.2239		-0.5	0.5	795.372	890.061
'L_52'	0.597384	0	0.2691	0.7309		-0.66	0.66	788.007	810.715
'L_RI'	0.933042	0	0.1721	0.8279		-0.6	0.6	808.53	849.217
'L_PFcm'	0.246124	0	0.4079	0.5921		-0.505	0.505	823.38	865.091
'L_PoI2'	0.30642	0	0.3779	0.6221		-0.745	0.745	781.415	794.734
'L_TA2'	-0.717822	0	0.7608	0.2392		-0.52	0.52	831.637	824.353
'L_FOP4'	0.795068	0	0.2094	0.7906		-0.5	0.5	877.699	823.435
'L_MI'	0.566033	0	0.287	0.713		-0.64	0.64	912.912	890.115
'L_Pir'	0.0417037	0	0.4863	0.5137		-0.585	0.585	785.224	850.287
'L_AVI'	2.34637	0	0.0093	0.9907		-0.775	0.775	778.336	818.616
'L_AAIC'	2.28555	0	0.0117	0.9883		-0.545	0.545	793.931	789.452
'L_FOP1'	0.974345	0	0.1602	0.8398		-0.62	0.62	785.828	809.023
'L_FOP3'	0.427504	0	0.3311	0.6689		-0.555	0.555	818.952	873.146
'L_FOP2'	-0.105753	0	0.5428	0.4572		-0.525	0.525	837.678	899.135
'L_PFt'	0.356356	0	0.3679	0.6321		-0.575	0.575	746.996	809.22
'L_AIP'	0.343567	0	0.3666	0.6334		-0.64	0.64	791.204	827.569
'L_EC'	0.463036	0	0.3259	0.6741		-0.555	0.555	804.984	731.697
'L_PreS'	-1.81032	0	0.9649	0.0351		-0.5	0.5	815.689	855.587
'L_H'	0.624846	0	0.2703	0.7297		-0.555	0.555	796.34	802.548
'L_ProS'	-0.930511	0	0.8207	0.1793		-0.565	0.565	752.589	958.58
'L_PeEc'	0.13784	0	0.4418	0.5582		-0.54	0.54	714.966	876.221
'L_STGa'	0.776862	0	0.2165	0.7835		-0.54	0.54	846.349	864.367
'L_PBelt'	0.857732	0	0.1924	0.8076		-0.5	0.5	802.444	950.799
'L_A5'	-0.666315	0	0.7457	0.2543		-0.52	0.52	794.673	820.22
'L_PHA1'	-0.936611	0	0.827	0.173		-0.58	0.58	720.99	813.485
'L_PHA3'	0.664426	0	0.2516	0.7484		-0.605	0.605	902.432	816.774
'L_STSda'	0.136536	0	0.4467	0.5533		-0.53	0.53	771.723	788.904
'L_STSdp'	-0.578145	0	0.7151	0.2849		-0.555	0.555	792.575	805.642
'L_STSvp'	0.00339654	0	0.4958	0.5042		-0.595	0.595	811.341	805.612
'L_TGd'	2.63462	0	0.0041	0.9959		-0.53	0.53	806.126	834.218
'L_TE1a'	0.74621	0	0.2299	0.7701		-0.505	0.505	954.196	854.006
'L_TE1p'	-0.319914	0	0.6224	0.3776		-0.51	0.51	792.099	798.685
'L_TE2a'	0.918658	0	0.1842	0.8158		-0.5	0.5	807.735	822.567
'L_TF'	0.73957	0	0.2278	0.7722		-0.61	0.61	856.388	828.659
'L_TE2p'	0.400293	0	0.3401	0.6599		-0.68	0.68	843.234	856.42
'L_PHT'	-0.701434	0	0.756	0.244		-0.5	0.5	813.26	860.355
'L_PH'	-1.28413	0	0.8999	0.1001		-0.52	0.52	835.61	856.171
'L_TPOJ1'	-0.298289	0	0.6182	0.3818		-0.56	0.56	796.709	810.03
'L_TPOJ2'	0.821943	0	0.2028	0.7972		-0.605	0.605	734.233	1027.65
'L_TPOJ3'	0.594632	0	0.2715	0.7285		-0.52	0.52	820.892	844.205
'L_DVT'	0.451321	0	0.3259	0.6741		-0.5	0.5	849.58	890.196
'L_PGp'	-0.645144	0	0.7429	0.2571
'L_IP2'	0.970609	0	0.1664	0.8336
'L_IP1'	0.326904	0	0.3718	0.6282
'L_IP0'	1.55932	0	0.062	0.938
'L_PFop'	1.83022	0	0.0335	0.9665
'L_PF'	-0.926347	0	0.8305	0.1695
'L_PFm'	-0.124137	0	0.5523	0.4477
'L_PGi'	-0.678749	0	0.7545	0.2455
'L_PGs'	-0.182185	0	0.5709	0.4291
'L_V6A'	0.596008	0	0.2683	0.7317
'L_VMV1'	-2.27268	0	0.9871	0.0129
'L_VMV3'	-0.798435	0	0.7835	0.2165
'L_PHA2'	-0.773404	0	0.7817	0.2183
'L_V4t'	-0.765495	0	0.776	0.224
'L_FST'	-0.186853	0	0.5711	0.4289
'L_V3CD'	0.216785	0	0.4172	0.5828
'L_LO3'	0.27398	0	0.3833	0.6167
'L_VMV2'	-1.16123	0	0.8751	0.1249
'L_31pd'	-0.712415	0	0.7615	0.2385
'L_31a'	-1.85911	0	0.968	0.032
'L_VVC'	-0.890226	0	0.8101	0.1899
'L_25'	1.74222	0	0.0442	0.9558
'L_s32'	1.47533	0	0.0699	0.9301
'L_pOFC'	1.39412	0	0.0835	0.9165
'L_PoI1'	0.427339	0	0.3373	0.6627
'L_Ig'	-0.348936	0	0.6426	0.3574
'L_FOP5'	0.827398	0	0.2038	0.7962
'L_p10p'	3.7278	1	0	1
'L_p47r'	1.99721	0	0.026	0.974
'L_TGv'	0.753943	0	0.2267	0.7733
'L_MBelt'	-0.260145	0	0.6009	0.3991
'L_LBelt'	0.458392	0	0.3231	0.6769
'L_A4'	1.70267	0	0.0446	0.9554
'L_STSva'	0.0786661	0	0.4693	0.5307
'L_TE1m'	0.206693	0	0.4177	0.5823
'L_PI'	-0.0504272	0	0.5245	0.4755
'L_a32pr'	0.935743	0	0.1718	0.8282
'L_p24'	1.33774	0	0.0935	0.9065
'R_V1'	-0.0689735	0	0.5221	0.4779
'R_MST'	1.54515	0	0.0619	0.9381
'R_V6'	0.934124	0	0.1707	0.8293
'R_V2'	-0.164133	0	0.5647	0.4353
'R_V3'	0.0274201	0	0.4827	0.5173
'R_V4'	-0.573445	0	0.714	0.286
'R_V8'	-0.417057	0	0.6559	0.3441
'R_4'	-1.15137	0	0.8748	0.1252
'R_3b'	2.35146	0	0.0106	0.9894
'R_FEF'	-0.504334	0	0.7049	0.2951
'R_PEF'	1.90238	0	0.0274	0.9726
'R_55b'	0.206941	0	0.4232	0.5768
'R_V3A'	0.305912	0	0.3743	0.6257
'R_RSC'	-1.24328	0	0.8891	0.1109
'R_POS2'	-2.60163	0	0.9942	0.0058
'R_V7'	0.231587	0	0.412	0.588
'R_IPS1'	1.76611	0	0.0397	0.9603
'R_FFC'	0.0216875	0	0.4795	0.5205
'R_V3B'	1.1137	0	0.1325	0.8675
'R_LO1'	0.227076	0	0.4133	0.5867
'R_LO2'	-0.393718	0	0.6549	0.3451
'R_PIT'	0.567753	0	0.2821	0.7179
'R_MT'	0.823961	0	0.2082	0.7918
'R_A1'	1.53877	0	0.06	0.94
'R_PSL'	1.07354	0	0.139	0.861
'R_SFL'	-0.630848	0	0.7412	0.2588
'R_PCV'	-1.18253	0	0.8857	0.1143
'R_STV'	-1.30563	0	0.9033	0.0967
'R_7Pm'	-0.00618745	0	0.5044	0.4956
'R_7m'	-0.800278	0	0.7858	0.2142
'R_POS1'	-2.19091	0	0.9866	0.0134
'R_23d'	0.0362078	0	0.4854	0.5146
'R_v23ab'	-0.868066	0	0.8026	0.1974
'R_d23ab'	-1.43125	0	0.9209	0.0791
'R_31pv'	-1.8407	0	0.9663	0.0337
'R_5m'	-1.48896	0	0.9295	0.0705
'R_5mv'	-0.900574	0	0.8221	0.1779
'R_23c'	0.388903	0	0.3429	0.6571
'R_5L'	-0.582032	0	0.727	0.273
'R_24dd'	-0.459523	0	0.6794	0.3206
'R_24dv'	-0.675257	0	0.76	0.24
'R_7AL'	1.7382	0	0.0381	0.9619
'R_SCEF'	0.220728	0	0.4128	0.5872
'R_6ma'	-0.918031	0	0.8247	0.1753
'R_7Am'	0.0167093	0	0.4999	0.5001
'R_7PL'	-1.09954	0	0.8637	0.1363
'R_7PC'	-1.69284	0	0.9555	0.0445
'R_LIPv'	0.632287	0	0.2665	0.7335
'R_VIP'	-0.758339	0	0.784	0.216
'R_MIP'	-1.52775	0	0.9388	0.0612
'R_1'	-0.713889	0	0.7653	0.2347
'R_2'	-1.31387	0	0.9081	0.0919
'R_3a'	1.23408	0	0.1106	0.8894
'R_6d'	0.990988	0	0.1603	0.8397
'R_6mp'	1.6071	0	0.0576	0.9424
'R_6v'	0.118742	0	0.4506	0.5494
'R_p24pr'	0.862421	0	0.1868	0.8132
'R_33pr'	0.493413	0	0.3096	0.6904
'R_a24pr'	0.47959	0	0.3109	0.6891
'R_p32pr'	0.054427	0	0.4778	0.5222
'R_a24'	0.675683	0	0.2444	0.7556
'R_d32'	1.18392	0	0.1188	0.8812
'R_8BM'	0.251795	0	0.3972	0.6028
'R_p32'	1.77726	0	0.0402	0.9598
'R_10r'	2.18082	0	0.0189	0.9811
'R_47m'	2.85216	0	0.0024	0.9976
'R_8Av'	0.475116	0	0.3152	0.6848
'R_8Ad'	0.0932737	0	0.4613	0.5387
'R_9m'	2.56053	0	0.0054	0.9946
'R_8BL'	0.161595	0	0.4366	0.5634
'R_9p'	1.09895	0	0.1389	0.8611
'R_10d'	3.30401	1	0.0005	0.9995
'R_8C'	-0.126929	0	0.5536	0.4464
'R_44'	1.44318	0	0.0763	0.9237
'R_45'	0.284926	0	0.3876	0.6124
'R_47l'	1.59672	0	0.0561	0.9439
'R_a47r'	1.67253	0	0.049	0.951
'R_6r'	1.15969	0	0.1192	0.8808
'R_IFJa'	-0.590061	0	0.7277	0.2723
'R_IFJp'	-0.345907	0	0.6373	0.3627
'R_IFSp'	1.0802	0	0.1418	0.8582
'R_IFSa'	0.705604	0	0.2338	0.7662
'R_p9-46v'	0.0620771	0	0.4749	0.5251
'R_46'	1.82058	0	0.0363	0.9637
'R_a9-46v'	2.53357	0	0.0072	0.9928
'R_9-46d'	2.04984	0	0.0209	0.9791
'R_9a'	1.64035	0	0.0516	0.9484
'R_10v'	2.3056	0	0.0119	0.9881
'R_a10p'	0.472218	0	0.3155	0.6845
'R_10pp'	2.23891	0	0.0144	0.9856
'R_11l'	3.3915	1	0.0007	0.9993
'R_13l'	2.78631	0	0.0035	0.9965
'R_OFC'	2.74709	0	0.0027	0.9973
'R_47s'	3.31945	1	0.0003	0.9997
'R_LIPd'	1.41587	0	0.0752	0.9248
'R_6a'	-0.107664	0	0.5401	0.4599
'R_i6-8'	-0.0394246	0	0.518	0.482
'R_s6-8'	0.0914721	0	0.467	0.533
'R_43'	0.725973	0	0.2363	0.7637
'R_OP4'	-1.28017	0	0.8944	0.1056
'R_OP1'	-0.687315	0	0.7574	0.2426
'R_OP2-3'	-1.07132	0	0.8613	0.1387
'R_52'	0.824432	0	0.1981	0.8019
'R_RI'	0.563334	0	0.2825	0.7175
'R_PFcm'	-1.04766	0	0.8469	0.1531
'R_PoI2'	0.215006	0	0.408	0.592
'R_TA2'	1.40461	0	0.0815	0.9185
'R_FOP4'	0.321501	0	0.3753	0.6247
'R_MI'	-0.284377	0	0.6101	0.3899
'R_Pir'	2.34829	0	0.0123	0.9877
'R_AVI'	1.56352	0	0.0608	0.9392
'R_AAIC'	2.07633	0	0.021	0.979
'R_FOP1'	-0.386346	0	0.6534	0.3466
'R_FOP3'	-1.3539	0	0.9131	0.0869
'R_FOP2'	-0.779133	0	0.7856	0.2144
'R_PFt'	1.64997	0	0.0507	0.9493
'R_AIP'	-0.022379	0	0.5054	0.4946
'R_EC'	2.17109	0	0.015	0.985
'R_PreS'	-0.15643	0	0.5629	0.4371
'R_H'	1.31692	0	0.0983	0.9017
'R_ProS'	-0.780659	0	0.7738	0.2262
'R_PeEc'	1.63152	0	0.0469	0.9531
'R_STGa'	1.45106	0	0.0754	0.9246
'R_PBelt'	1.4557	0	0.0668	0.9332
'R_A5'	-0.913764	0	0.8189	0.1811
'R_PHA1'	-0.576981	0	0.7192	0.2808
'R_PHA3'	1.2065	0	0.1139	0.8861
'R_STSda'	-0.300731	0	0.6251	0.3749
'R_STSdp'	0.160742	0	0.4382	0.5618
'R_STSvp'	2.30394	0	0.012	0.988
'R_TGd'	2.12417	0	0.0194	0.9806
'R_TE1a'	1.60385	0	0.0549	0.9451
'R_TE1p'	1.61277	0	0.0582	0.9418
'R_TE2a'	0.794644	0	0.2212	0.7788
'R_TF'	1.08464	0	0.1433	0.8567
'R_TE2p'	1.30302	0	0.0991	0.9009
'R_PHT'	2.07404	0	0.0202	0.9798
'R_PH'	-0.379676	0	0.646	0.354
'R_TPOJ1'	0.350171	0	0.3617	0.6383
'R_TPOJ2'	-1.06024	0	0.8546	0.1454
'R_TPOJ3'	1.3554	0	0.0871	0.9129
'R_DVT'	-1.16051	0	0.8801	0.1199
'R_PGp'	0.4231	0	0.3344	0.6656
'R_IP2'	0.848709	0	0.1954	0.8046
'R_IP1'	-0.429188	0	0.6678	0.3322
'R_IP0'	-1.08608	0	0.8665	0.1335
'R_PFop'	0.00705043	0	0.5026	0.4974
'R_PF'	0.0100374	0	0.5043	0.4957
'R_PFm'	-0.373893	0	0.6549	0.3451
'R_PGi'	-0.546106	0	0.7116	0.2884
'R_PGs'	-0.165197	0	0.5679	0.4321
'R_V6A'	-0.19309	0	0.5837	0.4163
'R_VMV1'	-0.621473	0	0.729	0.271
'R_VMV3'	0.345735	0	0.3562	0.6438
'R_PHA2'	-0.206002	0	0.5795	0.4205
'R_V4t'	0.564729	0	0.2847	0.7153
'R_FST'	1.67527	0	0.0463	0.9537
'R_V3CD'	0.418089	0	0.3397	0.6603
'R_LO3'	1.15848	0	0.122	0.878
'R_VMV2'	-1.95367	0	0.9729	0.0271
'R_31pd'	0.00536125	0	0.4943	0.5057
'R_31a'	-2.4371	0	0.992	0.008
'R_VVC'	-0.739919	0	0.7642	0.2358
'R_25'	1.38683	0	0.087	0.913
'R_s32'	1.94894	0	0.0264	0.9736
'R_pOFC'	1.84378	0	0.0364	0.9636
'R_PoI1'	0.311621	0	0.3764	0.6236
'R_Ig'	-0.0854544	0	0.5353	0.4647
'R_FOP5'	0.901154	0	0.1841	0.8159
'R_p10p'	2.55576	0	0.0069	0.9931
'R_p47r'	0.731756	0	0.2325	0.7675
'R_TGv'	1.87548	0	0.0293	0.9707
'R_MBelt'	1.72608	0	0.0433	0.9567
'R_LBelt'	0.871018	0	0.1864	0.8136
'R_A4'	1.19878	0	0.1138	0.8862
'R_STSva'	1.35679	0	0.0867	0.9133
'R_TE1m'	0.374075	0	0.3588	0.6412
'R_PI'	2.1378	0	0.0151	0.9849
'R_a32pr'	0.617776	0	0.2672	0.7328
'R_p24'	0.844574	0	0.1984	0.8016

## Sheet: Fig2Aii
layer	Roi1	Roi2	Roi3	Roi4	Roi5	Roi6	Roi7	Roi8	Roi9	Roi10	Roi11	Roi12
1	2.7974	4.16955	3.45816	3.19113	2.91583	3.11033	3.06358	3.56286	3.78197	2.83742	3.32865	2.7497
2	3.16293	4.38759	3.73004	3.26593	3.07435	3.30333	3.19634	3.62279	3.77505	3.15613	3.40869	3.04642
3	3.22325	4.44231	3.8287	3.30886	3.16778	3.34273	3.18048	3.6237	3.65231	3.312	3.36178	2.93102
4	3.46284	4.40979	3.83849	3.40267	3.09293	3.42692	3.20015	3.67392	3.6271	3.35312	3.35676	3.04352
5	3.69589	4.55632	3.74605	3.3831	3.14378	3.65439	3.13976	3.64103	3.37048	3.23098	3.30414	3.03538
6	3.90766	4.39552	3.64632	3.25042	3.08423	3.7432	3.03082	3.54323	3.38742	3.18352	3.25671	3.3569
7	4.01021	4.21499	3.64561	3.20562	3.14057	3.78741	3.19305	3.54952	3.57242	3.21784	3.1746	3.54495
8	3.76046	4.11931	3.51043	3.24301	3.15929	3.69257	3.30482	3.57872	3.55355	2.97937	3.1488	3.59261
9	3.15844	3.94682	3.76151	3.07384	3.09671	3.5726	3.45714	3.57783	3.72822	3.18291	3.04643	3.32034
10	2.56179	4.116	4.1235	2.89434	2.76682	3.2899	3.56861	3.65064	3.74961	3.64242	2.88124	2.9854

## Sheet: Fig2B
Koni	Eu3	Eu2	Eu1	Dys	Ag
0.506149	1.87332	-0.629804	-1.25059	0.566033	-1.47584
0.454109	-0.438196	-1.43888	-1.48979	0.427504	0.431336
0.597384	0.756441	0.870479	-0.103049	0.13784	0.541787
-0.930511	0.133553	-0.275749	-0.727821	2.63462	0.943384
-0.260145	-0.145025	0.687714	-0.97774	1.74222	1.64438
-0.0689735	2.04243	-1.10439	1.58533	0.753943	0.463036
2.35146	1.2029	1.69898	0.427315	-0.284377	-1.81032
1.53877	1.06163	0.252963	0.987405	2.12417	-0.936611
-0.900574	-0.175013	0.0829651	0.260356	1.87548	-0.773404
-0.780659	0.849606	0.539964	1.99636		1.33774
1.72608	-2.20335	-0.116471	1.70551		-1.24328
0.871018	-1.4318	1.12829	2.16263		0.0362078
	0.395076	-2.42051	0.30642		0.388903
	2.44807	-0.752911	0.0417037		0.862421
	-1.66068	2.35638	2.34637		0.493413
	-0.357716	0.062932	2.28555		0.47959
	0.300662	0.992528	0.664426		0.054427
	-0.598133	1.53117	0.73957		0.675683
	-2.09083	1.05772	-0.645144		2.17109
	-0.737768	1.81802	1.55932		-0.15643
	0.660904	1.57067	-0.678749		1.63152
	0.362216	0.891427	-0.182185		-0.576981
	-0.499864	0.621954	-1.85911		-0.206002
	-0.202965	1.0831	-0.890226		1.38683
	0.295945	3.49486	0.427339		0.617776
	-1.71086	0.918095	-0.348936		0.844574
	-0.644475	1.03375	0.935743
	0.115898	0.920749	0.0216875
	2.01802	0.831634	-0.868066
	1.45646	4.46667	-1.43125
	0.231577	2.66429	-1.8407
	1.27668	3.86995	0.251795
	2.30594	1.96008	0.0932737
	1.4666	3.29311	0.161595
	1.83772	3.74384	1.09895
	3.28575	3.20828	0.0620771
	3.20722	-0.54877	1.82058
	3.63551	1.76396	0.824432
	-0.717822	0.520003	0.215006
	-0.666315	0.277902	1.56352
	-0.578145	0.0412656	2.07633
	0.00339654	1.05294	1.2065
	0.74621	0.0198733	1.08464
	-0.319914	-0.731557	0.4231
	0.918658	0.933042	-1.08608
	0.400293	0.246124	-0.546106
	-0.701434	0.795068	-0.165197
	-0.298289	0.974345	-2.4371
	0.451321	-0.105753	-0.739919
	0.596008	0.356356	0.311621
	-2.27268	0.343567	-0.0854544
	0.216785	0.776862	2.1378
	-1.16123	0.857732
	-0.712415	0.136536
	1.70267	-1.28413
	0.0786661	0.821943
	0.206693	0.594632
	-0.0504272	0.970609
	0.934124	0.326904
	-0.164133	1.83022
	0.0274201	-0.926347
	-0.573445	-0.124137
	-1.15137	-0.798435
	-0.504334	-0.765495
	0.206941	-0.186853
	0.305912	0.27398
	-2.60163	1.47533
	0.231587	1.39412
	1.1137	0.827398
	-1.18253	3.7278
	-1.30563	1.99721
	-0.00618745	0.458392
	-0.800278	1.54515
	-2.19091	-0.417057
	-1.48896	1.90238
	-0.582032	1.76611
	1.7382	0.227076
	0.0167093	-0.393718
	-1.09954	0.567753
	-1.69284	0.823961
	-0.713889	1.07354
	1.23408	-0.630848
	0.990988	-0.459523
	0.118742	-0.675257
	2.18082	0.220728
	0.284926	-0.918031
	0.705604	0.632287
	2.3056	-0.758339
	2.23891	-1.52775
	1.40461	-1.31387
	1.4557	1.6071
	0.160742	1.18392
	2.30394	1.77726
	1.60385	2.85216
	1.61277	0.475116
	0.794644	2.56053
	1.30302	3.30401
	2.07404	-0.126929
	-0.379676	1.44318
	0.350171	1.59672
	-1.06024	1.67253
	-1.16051	1.15969
	-0.19309	-0.590061
	-0.621473	-0.345907
	0.345735	1.0802
	1.67527	2.53357
	-1.95367	2.04984
	0.00536125	1.64035
	0.901154	0.472218
	1.19878	3.3915
	1.35679	2.78631
	0.374075	2.74709
		3.31945
		1.41587
		-0.107664
		-0.0394246
		0.0914721
		0.725973
		-1.28017
		-0.687315
		-1.07132
		0.563334
		-1.04766
		0.321501
		-0.386346
		-1.3539
		-0.779133
		1.64997
		-0.022379
		1.45106
		-0.913764
		-0.300731
		1.3554
		0.848709
		-0.429188
		0.00705043
		0.0100374
		-0.373893
		0.564729
		0.418089
		1.15848
		1.94894
		1.84378
		2.55576
		0.731756

## Sheet: Fig2Ci
TP1	TP2	FC_TP1	FC_TP2
-0.27	0.27	0.517756	0.290369
-0.9	0.9	0.589822	0.406747
-0.93	0.93	0.260905	0.193131
-0.5	0.5	0.189638	0.381039
-0.575	0.575	0.252085	0.615301
-0.555	0.555	0.307901	0.242179
-0.59	0.59	0.17976	0.287485
-0.49	0.49	0.327459	0.660686
-0.735	0.735	0.546819	0.428686
-0.53	0.53	0.276489	0.212531
-0.575	0.575	0.304083	0.270162
-0.545	0.545	0.480813	0.347891
-0.575	0.575	0.478953	0.499189
-0.51	0.51	0.192192	0.379532
-0.29	0.29	0.268513	0.152195
-0.535	0.535	0.272073	0.198314
-0.82	0.82	0.344388	0.233711
-0.54	0.54	0.162605	0.310944
-0.555	0.555	0.196612	0.388402
-1.11	1.11	0.516209	0.430169
-1.165	1.165	0.51393	0.399664
-0.785	0.785	0.404273	0.541921
-0.715	0.715	0.47286	0.33724
-0.75	0.75	0.211624	0.230278
-0.94	0.94	0.266573	0.154466
-0.575	0.575	0.178486	0.412367
-0.66	0.66	0.420319	0.216032
-0.87	0.87	0.415758	0.519758
-0.585	0.585	0.399294	0.550022
-0.525	0.525	0.286289	0.331846
-0.535	0.535	0.359652	0.263826
-1.06	1.06	0.270306	0.445904
-1.04	1.04	0.326454	0.194933
-0.535	0.535	0.221743	0.268235
-0.545	0.545	0.210554	0.345369
-0.89	0.89	0.469085	0.503631
-0.595	0.595	0.25448	0.276108
-0.555	0.555	0.312709	0.417166
-1.11	1.11	0.401644	0.401068
-0.575	0.575	0.350495	0.235061
-0.535	0.535	0.303308	0.263321
-0.515	0.515	0.200616	0.127751
-0.76	0.76	0.31273	0.396028
-0.995	0.995	0.175689	0.16895
-0.535	0.535	0.318587	0.186578
-0.575	0.575	0.274565	0.17936
-0.68	0.68	0.461317	0.186156
-0.6	0.6	0.389687	0.644144
-0.575	0.575	0.423558	0.425579
-0.555	0.555	0.391677	0.304181
-0.605	0.605	0.502137	0.407311
-0.735	0.735	0.365761	0.455329
-0.8	0.8	0.588882	0.483023
-0.56	0.56	0.1699	0.203547
-0.255	0.255	0.251829	0.0852913
-1.005	1.005	0.287203	0.186949
-0.77	0.77	0.606322	0.354838
-0.61	0.61	0.242147	0.0419562
-0.5	0.5	0.226404	0.243101
-0.6	0.6	0.186592	0.411687
-0.56	0.56	0.41269	0.452496
-0.815	0.815	0.293836	0.448437
-0.905	0.905	0.254205	0.428791
-0.26	0.26	0.269561	0.345768
-0.7	0.7	0.283781	0.0913085
-0.59	0.59	0.259624	0.102027
-0.675	0.675	0.769185	0.214368
-0.685	0.685	0.704483	0.478693
-0.505	0.505	0.471944	0.31755
-0.78	0.78	0.26611	0.384451
-0.77	0.77	0.194484	0.256637
-1.1	1.1	0.309891	0.333556
-0.52	0.52	0.291104	0.528552
-0.51	0.51	0.561917	0.522989
-0.27	0.27	0.647807	0.533767
-0.765	0.765	0.334158	0.396006
-0.545	0.545	0.534075	0.624496
-0.82	0.82	0.299905	0.351513
-0.675	0.675	0.20626	0.29428
-0.725	0.725	0.552615	0.475121
-0.765	0.765	0.230897	0.213219
-0.815	0.815	0.508026	0.428324
-0.56	0.56	0.263297	0.23184
-0.575	0.575	0.252185	0.260282
-0.54	0.54	0.297167	0.350373
-0.855	0.855	0.348125	0.212896
-0.575	0.575	0.195717	0.0926254
-0.535	0.535	0.462049	0.237916
-0.53	0.53	0.421201	0.151087
-0.515	0.515	0.443367	0.178293
-0.85	0.85	0.290449	0.568732
-0.52	0.52	0.447234	0.387115
-0.58	0.58	0.272789	0.376051
-0.565	0.565	0.221717	0.359653
-0.77	0.77	0.184577	-0.0116326
-0.525	0.525	0.204922	0.139246
-0.635	0.635	0.652455	0.367409
-0.62	0.62	0.312272	0.429131
-0.535	0.535	0.519273	0.580698
-0.61	0.61	0.179108	0.208021
-0.5	0.5	0.427513	0.373713
-0.66	0.66	0.377099	0.181859
-0.6	0.6	0.316116	0.541339
-0.505	0.505	0.413472	0.383329
-0.745	0.745	0.322204	0.324041
-0.52	0.52	0.292265	0.614762
-0.5	0.5	0.33155	0.461006
-0.64	0.64	0.261687	0.109666
-0.585	0.585	0.157605	0.154986
-0.775	0.775	0.210738	0.107698
-0.545	0.545	0.32583	0.316101
-0.62	0.62	0.268213	0.634863
-0.555	0.555	0.517552	0.353749
-0.525	0.525	0.317205	0.17017
-0.575	0.575	0.347449	0.455435
-0.64	0.64	0.377563	0.610968
-0.555	0.555	0.590155	0.517435
-0.5	0.5	0.174333	0.132156
-0.555	0.555	0.48938	0.2018
-0.565	0.565	0.749928	0.669907
-0.54	0.54	0.336623	0.160814
-0.54	0.54	0.437791	0.184
-0.5	0.5	0.30139	0.241673
-0.52	0.52	0.182853	0.132928
-0.58	0.58	0.140601	0.335517
-0.605	0.605	0.352753	0.53925
-0.53	0.53	0.448412	0.563398
-0.555	0.555	0.438575	0.17936
-0.595	0.595	0.495403	0.359112
-0.53	0.53	0.235295	0.195963
-0.505	0.505	0.378978	0.682252
-0.51	0.51	0.393842	0.473242
-0.5	0.5	0.669643	0.215668
-0.61	0.61	0.312669	0.326259
-0.68	0.68	0.700194	0.605705
-0.5	0.5	0.533317	0.324554
-0.52	0.52	0.23068	0.145485
-0.56	0.56	0.277647	0.212367
-0.605	0.605	0.282128	0.568224
-0.52	0.52	0.368306	0.514513
-0.5	0.5	0.216387	0.462219

## Sheet: Fig2cii
	FC effect unthresholded	significant
'L_V1'	1.71921	0
'L_MST'	1.79544	0
'L_V6'	1.79021	0
'L_V2'	2.08971	0
'L_V3'	1.9215	0
'L_V4'	1.85229	0
'L_V8'	1.33436	0
'L_4'	2.12492	0
'L_3b'	2.22685	0
'L_FEF'	2.3211	0
'L_PEF'	1.99682	0
'L_55b'	2.80092	0
'L_V3A'	1.98288	0
'L_RSC'	2.79376	0
'L_POS2'	3.67711	1
'L_V7'	1.82702	0
'L_IPS1'	1.99405	0
'L_FFC'	2.03419	0
'L_V3B'	1.02067	0
'L_LO1'	1.96661	0
'L_LO2'	1.93172	0
'L_PIT'	1.72183	0
'L_MT'	1.76216	0
'L_A1'	2.08378	0
'L_PSL'	1.84393	0
'L_SFL'	3.33906	1
'L_PCV'	2.89169	0
'L_STV'	1.84852	0
'L_7Pm'	2.14238	0
'L_7m'	2.39496	0
'L_POS1'	2.26667	0
'L_23d'	3.22695	1
'L_v23ab'	2.21463	0
'L_d23ab'	2.68418	0
'L_31pv'	1.9973	0
'L_5m'	2.13697	0
'L_5mv'	3.22179	1
'L_23c'	2.95225	1
'L_5L'	2.08945	0
'L_24dd'	2.35991	0
'L_24dv'	1.968	0
'L_7AL'	1.67936	0
'L_SCEF'	2.53612	0
'L_6ma'	1.9016	0
'L_7Am'	2.91101	0
'L_7PL'	2.52418	0
'L_7PC'	2.1054	0
'L_LIPv'	1.54651	0
'L_VIP'	1.72477	0
'L_MIP'	1.60997	0
'L_1'	2.34994	0
'L_2'	2.21355	0
'L_3a'	1.84777	0
'L_6d'	2.55265	0
'L_6mp'	2.39576	0
'L_6v'	1.66045	0
'L_p24pr'	2.10467	0
'L_33pr'	1.82972	0
'L_a24pr'	2.07142	0
'L_p32pr'	1.92727	0
'L_a24'	1.4738	0
'L_d32'	2.27591	0
'L_8BM'	2.91239	0
'L_p32'	1.93555	0
'L_10r'	1.68877	0
'L_47m'	2.46651	0
'L_8Av'	2.72841	0
'L_8Ad'	2.22047	0
'L_9m'	2.45084	0
'L_8BL'	2.4358	0
'L_9p'	2.24395	0
'L_10d'	2.54143	0
'L_8C'	2.55393	0
'L_44'	2.15768	0
'L_45'	1.2138	0
'L_47l'	2.2647	0
'L_a47r'	2.00388	0
'L_6r'	1.82133	0
'L_IFJa'	2.04391	0
'L_IFJp'	1.28206	0
'L_IFSp'	2.5638	0
'L_IFSa'	1.77195	0
'L_p9-46v'	2.29003	0
'L_46'	2.06245	0
'L_a9-46v'	3.13595	1
'L_9-46d'	2.12025	0
'L_9a'	2.49771	0
'L_10v'	1.34269	0
'L_a10p'	3.27435	1
'L_11l'	2.07474	0
'L_47s'	3.23873	1
'L_LIPd'	1.77233	0
'L_6a'	1.97813	0
'L_i6-8'	2.28797	0
'L_s6-8'	2.32899	0
'L_43'	2.14203	0
'L_OP4'	1.57949	0
'L_OP1'	2.15316	0
'L_OP2-3'	1.6376	0
'L_52'	2.35455	0
'L_RI'	1.71145	0
'L_PFcm'	2.38233	0
'L_PoI2'	1.52344	0
'L_TA2'	2.46987	0
'L_FOP4'	1.75385	0
'L_MI'	1.74431	0
'L_Pir'	1.51105	0
'L_AVI'	1.92	0
'L_AAIC'	2.08015	0
'L_FOP1'	2.24246	0
'L_FOP3'	1.77398	0
'L_FOP2'	1.02124	0
'L_PFt'	1.64552	0
'L_AIP'	1.97788	0
'L_PreS'	0.464334	0
'L_ProS'	1.41754	0
'L_STGa'	1.99166	0
'L_PBelt'	2.44854	0
'L_A5'	1.72255	0
'L_PHA3'	1.44446	0
'L_STSda'	0.825652	0
'L_STSdp'	1.78304	0
'L_STSvp'	2.40652	0
'L_TE1p'	2.48587	0
'L_PHT'	2.64097	0
'L_PH'	1.41014	0
'L_TPOJ1'	1.8371	0
'L_TPOJ2'	1.80255	0
'L_TPOJ3'	1.60276	0
'L_DVT'	1.99747	0
'L_PGp'	1.89633	0
'L_IP2'	1.93206	0
'L_IP1'	1.66368	0
'L_IP0'	1.06043	0
'L_PFop'	1.85425	0
'L_PF'	2.05481	0
'L_PFm'	2.42871	0
'L_PGi'	1.70825	0
'L_PGs'	1.76964	0
'L_V6A'	2.51663	0
'L_VMV1'	1.74924	0
'L_VMV3'	0.740498	0
'L_PHA2'	2.75424	0
'L_V4t'	1.49402	0
'L_FST'	1.94628	0
'L_V3CD'	1.83956	0
'L_LO3'	1.49446	0
'L_VMV2'	0.997297	0
'L_31pd'	2.21648	0
'L_31a'	3.03942	0
'L_VVC'	1.75054	0
'L_25'	0.284379	0
'L_s32'	1.07475	0
'L_PoI1'	1.80311	0
'L_Ig'	1.94271	0
'L_FOP5'	1.84529	0
'L_p10p'	2.80556	0
'L_p47r'	2.07159	0
'L_MBelt'	2.2591	0
'L_LBelt'	2.28282	0
'L_A4'	2.62926	0
'L_STSva'	0.602092	0
'L_PI'	0.671219	0
'L_a32pr'	2.80991	0
'L_p24'	1.85702	0
'R_V1'	1.53501	0
'R_MST'	1.37613	0
'R_V6'	1.84902	0
'R_V2'	1.78166	0
'R_V3'	1.87205	0
'R_V4'	1.71413	0
'R_V8'	2.20944	0
'R_4'	1.96929	0
'R_3b'	1.82677	0
'R_FEF'	2.64269	0
'R_PEF'	1.91261	0
'R_55b'	2.44449	0
'R_V3A'	1.77778	0
'R_RSC'	2.82747	0
'R_POS2'	3.07388	1
'R_V7'	2.10196	0
'R_IPS1'	1.50647	0
'R_FFC'	1.89444	0
'R_V3B'	1.39062	0
'R_LO1'	1.79919	0
'R_LO2'	1.74559	0
'R_PIT'	1.29313	0
'R_MT'	0.97745	0
'R_A1'	2.12654	0
'R_PSL'	2.0241	0
'R_SFL'	3.54973	1
'R_PCV'	2.62736	0
'R_STV'	1.04665	0
'R_7Pm'	1.87944	0
'R_7m'	2.70211	0
'R_POS1'	2.58196	0
'R_23d'	3.34194	1
'R_v23ab'	2.39747	0
'R_d23ab'	2.73159	0
'R_31pv'	2.93974	1
'R_5m'	1.79375	0
'R_5mv'	2.27047	0
'R_23c'	3.03418	1
'R_5L'	1.33184	0
'R_24dd'	2.30643	0
'R_24dv'	1.91082	0
'R_7AL'	1.07241	0
'R_SCEF'	1.8816	0
'R_6ma'	2.44012	0
'R_7Am'	1.97136	0
'R_7PL'	1.7109	0
'R_7PC'	1.47766	0
'R_LIPv'	1.70319	0
'R_VIP'	0.920236	0
'R_MIP'	1.40882	0
'R_1'	1.98506	0
'R_2'	1.98481	0
'R_3a'	1.77293	0
'R_6d'	1.65786	0
'R_6mp'	2.18579	0
'R_6v'	1.1647	0
'R_p24pr'	2.97072	0
'R_33pr'	2.24262	0
'R_a24pr'	2.20987	0
'R_p32pr'	1.41325	0
'R_a24'	2.3687	0
'R_d32'	2.34215	0
'R_8BM'	3.71739	1
'R_p32'	2.28177	0
'R_10r'	2.21185	0
'R_47m'	3.31204	1
'R_8Av'	2.76165	0
'R_8Ad'	3.12521	1
'R_9m'	2.59657	0
'R_8BL'	3.37353	1
'R_9p'	2.61355	0
'R_10d'	1.96735	0
'R_8C'	2.66528	0
'R_44'	3.30626	1
'R_45'	2.275	0
'R_47l'	2.63421	0
'R_a47r'	2.14568	0
'R_6r'	2.25299	0
'R_IFJa'	2.35436	0
'R_IFJp'	2.18776	0
'R_IFSp'	3.05022	1
'R_IFSa'	2.80323	0
'R_p9-46v'	2.29762	0
'R_46'	1.90068	0
'R_a9-46v'	2.46997	0
'R_9-46d'	1.46387	0
'R_9a'	1.78012	0
'R_10v'	2.28934	0
'R_a10p'	2.0731	0
'R_11l'	1.88676	0
'R_47s'	2.46248	0
'R_LIPd'	1.83967	0
'R_6a'	1.68678	0
'R_i6-8'	2.30262	0
'R_s6-8'	3.33286	1
'R_43'	1.83902	0
'R_OP4'	1.406	0
'R_OP1'	2.13062	0
'R_OP2-3'	1.84042	0
'R_52'	2.4696	0
'R_RI'	1.71955	0
'R_PFcm'	1.55796	0
'R_PoI2'	1.71294	0
'R_TA2'	1.79321	0
'R_FOP4'	1.74578	0
'R_MI'	1.96251	0
'R_Pir'	2.16348	0
'R_AVI'	2.48155	0
'R_AAIC'	1.83715	0
'R_FOP1'	1.32538	0
'R_FOP3'	1.6059	0
'R_FOP2'	0.610647	0
'R_PFt'	1.98969	0
'R_AIP'	1.62067	0
'R_PreS'	1.25352	0
'R_ProS'	2.16156	0
'R_STGa'	2.34388	0
'R_PBelt'	2.11196	0
'R_A5'	1.09971	0
'R_STSda'	1.34061	0
'R_STSdp'	1.27423	0
'R_STSvp'	2.208	0
'R_TE1a'	2.5879	0
'R_TE1p'	2.28332	0
'R_PHT'	1.79485	0
'R_PH'	1.77975	0
'R_TPOJ1'	1.00274	0
'R_TPOJ2'	1.59583	0
'R_TPOJ3'	1.52776	0
'R_DVT'	2.36025	0
'R_PGp'	1.78971	0
'R_IP2'	2.28793	0
'R_IP1'	2.00902	0
'R_IP0'	1.26159	0
'R_PFop'	1.26367	0
'R_PF'	1.69817	0
'R_PFm'	2.40339	0
'R_PGi'	2.02836	0
'R_PGs'	2.54258	0
'R_V6A'	1.72622	0
'R_VMV1'	1.70022	0
'R_VMV3'	1.97531	0
'R_PHA2'	1.63556	0
'R_V4t'	1.7814	0
'R_FST'	1.35541	0
'R_V3CD'	1.76125	0
'R_LO3'	1.7015	0
'R_VMV2'	2.09202	0
'R_31pd'	2.99782	1
'R_31a'	2.97446	1
'R_VVC'	2.09602	0
'R_25'	0.343125	0
'R_s32'	1.05503	0
'R_PoI1'	1.90079	0
'R_Ig'	1.21214	0
'R_FOP5'	1.70073	0
'R_p10p'	2.53404	0
'R_p47r'	2.45857	0
'R_MBelt'	2.39018	0
'R_LBelt'	2.14867	0
'R_A4'	2.37803	0
'R_STSva'	1.65111	0
'R_PI'	1.50977	0
'R_a32pr'	3.08283	1
'R_p24'	3.33087	1

## Sheet: Fig2D
DMN	FPN	VAN	DAN	SM	VIS
2.79376	3.67711	1.84393	2.3211	2.12492	1.71921
3.33906	2.14238	3.22179	1.99682	2.22685	1.79544
2.89169	1.82972	2.95225	1.99405	2.80092	1.79021
1.84852	2.91239	2.53612	1.67936	2.08378	2.08971
2.39496	2.55393	1.9016	2.91101	2.13697	1.9215
2.26667	2.15768	2.10467	2.52418	2.08945	1.85229
3.22695	2.04391	2.07142	2.1054	2.35991	1.33436
2.21463	2.5638	1.92727	1.54651	1.968	1.98288
2.68418	1.77195	1.82133	1.72477	2.34994	1.82702
1.9973	2.29003	2.14203	1.60997	2.21355	2.03419
1.4738	2.06245	2.38233	1.28206	1.84777	1.02067
2.27591	3.13595	1.52344	1.77233	2.55265	1.96661
1.93555	2.12025	1.75385	1.97813	2.39576	1.93172
1.68877	2.07474	1.74431	1.64552	1.66045	1.72183
2.46651	2.28797	2.24246	1.97788	1.57949	1.76216
2.72841	1.92	1.77398	2.64097	2.15316	0.464334
2.22047	1.93206	1.02124	1.41014	1.6376	1.41754
2.45084	1.66368	1.85425	1.80255	2.35455	1.44446
2.4358	2.42871	2.05481	1.60276	1.71145	1.99747
2.24395	2.07159	1.80311	1.89633	2.46987	2.51663
2.54143	2.80991	1.84529	1.06043	2.44854	1.74924
1.2138	3.07388	0.671219	1.94628	1.94271	0.740498
2.2647	1.87944	2.44449	1.37613	2.2591	1.49402
2.00388	2.24262	2.0241	2.64269	2.28282	1.83956
2.49771	3.71739	3.54973	1.91261	2.62926	1.49446
3.27435	2.76165	1.04665	1.50647	1.96929	0.997297
3.23873	2.66528	2.27047	2.62736	1.82677	1.75054
2.32899	3.30626	3.03418	1.07241	2.12654	1.53501
2.08015	2.14568	1.8816	1.97136	1.79375	1.84902
1.99166	2.35436	2.44012	1.7109	1.33184	1.78166
1.72255	3.05022	2.97072	1.47766	2.30643	1.87205
0.825652	2.80323	2.20987	1.70319	1.91082	1.71413
1.78304	2.29762	1.41325	0.920236	1.98506	2.20944
2.40652	1.90068	1.55796	1.40882	1.98481	1.77778
2.48587	2.46997	1.71294	2.25299	1.77293	2.10196
1.8371	1.46387	1.74578	2.18776	1.65786	1.89444
1.70825	2.0731	1.96251	1.83967	2.18579	1.39062
1.76964	1.88676	1.83715	1.68678	1.1647	1.79919
2.75424	2.30262	1.32538	1.98969	1.83902	1.74559
2.21648	3.33286	1.6059	1.62067	1.406	1.29313
3.03942	2.48155	1.59583	1.77975	2.13062	0.97745
1.07475	2.28332	1.26367	1.52776	1.84042	1.25352
2.80556	1.79485	1.69817	1.78971	2.4696	2.16156
0.602092	2.28793	1.90079	1.26159	1.71955	2.36025
1.85702	2.00902	1.70073	1.35541	1.79321	1.72622
2.82747	2.40339	1.50977		0.610647	1.70022
2.70211	2.97446			2.11196	1.97531
2.58196	2.53404			1.09971	1.63556
3.34194	2.45857			1.00274	1.7814
2.39747	3.08283			1.21214	1.76125
2.73159				2.39018	1.7015
2.93974				2.14867	2.09202
2.3687				2.37803	2.09602
2.34215
2.28177
2.21185
3.31204
3.12521
2.59657
3.37353
2.61355
1.96735
2.275
2.63421
1.78012
2.46248
2.34388
1.34061
1.27423
2.208
2.5879
2.02836
2.54258
2.99782
1.05503
1.65111
3.33087

## Sheet: Fig3D
MI_MPC	p_MI_MPC
-0.274783	1.37427e-07
-0.369458	6.45836e-13
0.199835	0.000142207
-0.47654	0
-0.538339	0
-0.408495	0
-0.121739	0.0210965
0.186215	0.000398098
-0.0192252	0.716454
0.666627	0
0.0533769	0.313036
0.52962	0
-0.235983	6.589e-06
-0.0853766	0.106297
-0.165371	0.00168697
-0.585568	0
-0.467809	0
0.720542	0
-0.434994	0
0.0989434	0.0611236
0.35319	7.51968e-12
-0.156075	0.00305469
-0.724952	0
0.3254	3.39675e-10
-0.447734	0
0.449618	0
0.0462517	0.382073
-0.244352	3.00972e-06
0.41168	0
-0.948623	0
-0.153757	0.00352537
-0.304333	4.73961e-09
0.178242	0.000704617
-0.497201	0
-0.218	3.23381e-05
-0.0127903	0.809072
-0.27241	1.77239e-07
-0.825574	0
0.0240444	0.649639
-0.00350057	0.947277
-0.154512	0.0033653
0.410313	0
0.167933	0.00142456
0.489632	0
0.396284	4.47838e-15
0.0117181	0.824807
0.316016	1.12688e-09
0.378256	1.53902e-13
0.336452	7.83716e-11
-0.0420063	0.427316
0.0218603	0.679612
0.301155	6.93263e-09
0.11293	0.0324748
0.286603	3.73775e-08
0.192975	0.000240902
0.0110528	0.834605
0.028052	0.596112
0.462377	0
0.237906	5.51711e-06
-0.0253721	0.631687
0.530808	0
0.151128	0.00413795
-0.452595	0
0.447377	0
-0.145759	0.00569706
0.263277	4.61557e-07
0.285128	4.41162e-08
-0.909673	0
-0.236011	6.57205e-06
0.191895	0.000261333
0.0733669	0.165328
-0.321305	5.762e-10
-0.74421	0
-0.390042	1.79369e-14
-0.621173	0
-0.733508	0
0.359135	3.13913e-12
-0.243666	3.21287e-06
-0.939589	0
-0.844015	0
-0.166442	0.00157231
-0.801327	0
-0.355441	5.41712e-12
-0.468052	0
-0.608786	0
-0.239865	4.59723e-06
0.0634086	0.230626
0.256848	8.8698e-07
-0.461817	0
0.252112	1.41982e-06
0.213439	4.74607e-05
0.457064	0
0.375745	2.34164e-13
-0.637414	0
-0.11904	0.0241435
-0.876535	0
0.682087	0
0.263141	4.68044e-07
-0.687919	0
-0.25004	1.73923e-06
0.0861318	0.103231
0.618536	0
-0.529344	0
-0.0754753	0.153486
0.123832	0.0189686
0.281352	6.71405e-08
0.216845	3.56649e-05
0.355234	5.58414e-12
-0.116846	0.0268931
-0.411246	0
-0.191728	0.000264617
0.534466	0
-0.169868	0.00125193
0.300468	7.52194e-09
0.122491	0.020309
-0.841175	0
0.0131119	0.804367
-0.311697	1.93029e-09
-0.0318747	0.547007
0.135679	0.0101078
-0.455339	0
0.685676	0
0.000630502	0.990499
0.321437	5.66501e-10
-0.363869	1.53732e-12
0.249492	1.83464e-06
0.229759	1.15905e-05
0.379987	1.14551e-13
0.0243743	0.645159
-0.0746308	0.15815
-0.0643005	0.224123
0.157905	0.00272425
0.192675	0.000246418
0.249399	1.85143e-06
0.35577	5.16246e-12
0.398711	2.30771e-15
-0.393606	8.44045e-15
0.375248	2.54181e-13
0.118175	0.0251972
-0.364357	1.427e-12
-0.537363	0
0.184867	0.000439145
-0.564943	0
-0.0321112	0.544036
0.537059	0
-0.1812	0.000571662
-0.576153	0
-0.397356	3.38808e-15
0.141141	0.00744069
-0.181002	0.000579752
-0.360978	2.38252e-12
0.174107	0.000938787
0.561575	0
0.273084	1.64925e-07
0.0706175	0.181785
-0.0563888	0.286484
-0.307128	3.38019e-09
-0.415354	0
-0.528781	0
0.133911	0.011137
0.230733	1.06209e-05
-0.553405	0
0.547129	0
0.563523	0
0.303843	5.02767e-09
-0.0632416	0.231858
-0.843366	0
-0.258935	7.18764e-07
-0.0794432	0.132957
-0.360171	2.68941e-12
-0.242227	3.68192e-06
0.616953	0
-0.202913	0.000111622
-0.113561	0.0315133
0.000608715	0.990827
0.309791	2.44134e-09
-0.0212469	0.688124
-0.131692	0.0125597
0.319144	7.59048e-10
0.2233	2.04999e-05
-0.188084	0.000347055
-0.49034	0
0.0591053	0.263874
-0.570334	0
-0.589553	0
-0.577028	0
0.224734	1.80872e-05
0.0914762	0.0834865
0.0552131	0.296662
0.538017	0
-0.712196	0
0.433263	0
-0.148144	0.00494904
0.310101	2.34998e-09
-0.348624	1.44816e-11
0.0375495	0.477999
0.0131498	0.803814
0.536933	0
-0.433724	0
-0.0972031	0.0658354
0.133588	0.0113351
-0.215153	4.11274e-05
-0.253128	1.28441e-06
-0.0774371	0.143055
-0.389404	2.03775e-14
0.282556	5.87676e-08
-0.447328	0
-0.569443	0
0.0621681	0.23989
0.0915745	0.0831542
0.16932	0.00129871
-0.116072	0.0279251
0.0665743	0.20814
-0.17895	0.000670387
-0.0284838	0.590466
0.00413133	0.937795
-0.643074	0
-0.879474	0
0.192745	0.000245119
0.248837	1.95527e-06
-0.669777	0
0.374327	2.95616e-13
0.308134	2.99014e-09
0.527384	0
0.440914	0
0.542737	0
0.0900686	0.0883643
0.121446	0.0214097
0.180325	0.000608333
0.407779	0
0.0508377	0.336637
0.113146	0.032143
0.0751967	0.155012
0.342675	3.33912e-11
0.403269	3.12978e-16
0.0126163	0.811621
-0.360584	2.52778e-12
0.370799	5.22155e-13
0.429741	0
-0.189532	0.000311794
0.33482	9.76876e-11
0.0202419	0.702155
-0.299759	8.18123e-09
0.36192	2.06705e-12
0.326168	3.07389e-10
-0.161515	0.00216611
0.346326	2.00447e-11
-0.625099	0
-0.542092	0
0.202134	0.000118717
-0.0499053	0.345582
-0.317392	9.47581e-10
-0.913171	0
-0.59965	0
-0.430723	0
0.237688	5.62937e-06
0.0431374	0.414968
-0.486246	0
-0.65451	0
-0.566411	0
-0.500129	0
-0.523279	0
-0.619245	0
-0.608538	0
-0.0801513	0.129528
-0.507777	0
0.124519	0.0183129
-0.313256	1.59095e-09
-0.584798	0
0.472694	0
0.177692	0.000732274
0.200603	0.000133918
0.174089	0.000939974
0.365818	1.13991e-12
0.0887788	0.0930326
-0.814479	0
0.609529	0
0.55609	0
0.129306	0.0142655
0.365066	1.27982e-12
0.114726	0.0298019
0.10334	0.0504488
-0.695442	0
-0.17296	0.00101547
0.0419469	0.42797
0.119853	0.0231879
0.10163	0.0543982
0.312371	1.77581e-09
0.162171	0.0020767
-0.127531	0.0156636
0.226719	1.51898e-05
0.5221	0
0.303003	5.56049e-09
0.203387	0.000107496
0.340631	4.42915e-11
-0.0917799	0.0824631
0.000168583	0.997461
-0.147047	0.0052814
0.156445	0.00298517
0.373959	3.13914e-13
0.333139	1.22417e-10
0.611107	0
-0.379612	1.22182e-13
-0.0423035	0.42405
0.250018	1.74311e-06
0.393599	8.45221e-15
0.440449	0
0.53304	0
0.0839874	0.112125
-0.553191	0
-0.419881	0
0.38278	7.03059e-14
0.350306	1.13925e-11
0.400436	1.30962e-15
0.503276	0
0.282437	5.95436e-08
0.167139	0.00150155
0.432091	0
-0.20078	0.000132065
0.156792	0.00292115
0.00331824	0.95002
0.120106	0.0228977
-0.349792	1.2261e-11
-0.459328	0
0.381284	9.14925e-14
0.364984	1.29604e-12
-0.395929	4.89336e-15
-0.329798	1.90872e-10
0.390691	1.57238e-14
0.117127	0.0265269
-0.400601	1.2324e-15
0.0807794	0.126543
0.496286	0
-0.431446	0
0.286775	3.66613e-08
-0.535154	0
0.506277	0
0.0783767	0.138254
0.0032451	0.95112
0.294934	1.44077e-08
0.218416	3.12131e-05
0.197476	0.0001708
0.420923	0
-0.0356712	0.500301
0.135731	0.0100789
0.65268	0
-0.760577	0
-0.322396	5.00886e-10
0.148546	0.00483196
-0.471891	0
0.444681	0
0.568308	0
-0.222518	2.19414e-05
0.369891	6.03151e-13
-0.263444	4.53688e-07
-0.414217	0
0.253488	1.23959e-06
-0.297843	1.02552e-08
0.180508	0.00060046
0.236717	6.1581e-06

[truncated: 7 more sheets: Fig3E, Fig3F, Fig3G, Fig4A, Fig4B, Fig4C, Sex_demographics]
